# Supplementary material for: Safety and Efficacy of Incorporating Actellic® 300 CS into Soil Wall Plaster for Control of Malaria Vectors in Rural Northeastern Uganda
Source: Trop Med Infect Dis. 2024 Dec 24;10(1):4. doi: 10.3390/tropicalmed10010004 (PMC11768474; doi:10.3390/tropicalmed10010004)
Supplement: Supplementary file 1 [file tropicalmed-10-00004-s001.zip]

Archive with 1 entries (1 files):
- tropicalmed-3209120-supplementary.pdf
